# Supplementary material for: Transferability of radiomic signatures from experimental to human interstitial lung disease
Source: Front Med (Lausanne). 2022 Nov 17;9:988927. doi: 10.3389/fmed.2022.988927 (PMC9712180; doi:10.3389/fmed.2022.988927)
Supplement: Supplementary file 1 [file Data_Sheet_1.CSV]

Feature Number	Standardization Name	General Type	SubType	AUC mice	AUC patients
V1	mean	Histogram	Histogram	0.916666667	0.774358974
V2	standard deviation	Histogram	Histogram	0.87020202	0.717016317
V3	coefficient of variation	Histogram	Histogram	0.03737373700000002	0.210722611
V4	skewness	Histogram	Histogram	0.03636363600000003	0.178088578
V5	kurtosis	Histogram	Histogram	0.017171716999999975	0.18018648000000004
V6	variance	Histogram	Histogram	0.87020202	0.717016317
V7	median	Histogram	Histogram	0.921717172	0.743356643
V8	percentile 10th	Histogram	Histogram	0.786868687	0.706526807
V9	percentile 90th	Histogram	Histogram	0.948737374	0.786713287
V10	interquartile range	Histogram	Histogram	0.968434343	0.837995338
V11	range	Histogram	Histogram
V12	mean absolut deviation	Histogram	Histogram	0.92020202	0.820512821
V13	robust mean absolut deviation	Histogram	Histogram	0.95959596	0.834498834
V14	energy	Histogram	Histogram	0.25252525299999995	0.29044289
V15	entropy	Histogram	Histogram	0.943434343	0.809090909
V16	root mean square	Histogram	Histogram	0.10303030300000005	0.23170163200000005
V17	uniformity	Histogram	Histogram	0.03055555600000004	0.20745920699999998
V18	energy	Texture	GLCM	0.042171717	0.258508159
V19	entropy	Texture	GLCM	0.91010101	0.793706294
V20	contrast	Texture	GLCM	0.596212121	0.6
V21	correlation	Texture	GLCM	0.949747475	0.696969697
V22	homogeneity	Texture	GLCM	0.33257575800000005	0.327972028
V23	homogeneity normalized	Texture	GLCM
V24	inverese difference	Texture	GLCM	0.342676768	0.324708625
V25	inverese difference normalized	Texture	GLCM	0.348484848	0.304428904
V26	variance	Texture	GLCM	0.886868687	0.775291375
V27	sum of average	Texture	GLCM	0.915151515	0.775990676
V28	sum of entropy	Texture	GLCM	0.972474747	0.837762238
V29	sum of variance	Texture	GLCM	0.926767677	0.818648019
V30	difference entropy	Texture	GLCM	0.597979798	0.713519814
V31	difference variance	Texture	GLCM	0.555808081	0.43729603699999997
V32	information measures of correlation 1	Texture	GLCM	0.05101010100000003	0.24149184099999998
V33	information measures of correlation 2	Texture	GLCM	0.963636364	0.811655012
V34	maximal correlation coefficient	Texture	GLCM	0.81969697	0.702097902
V35	joint maximum	Texture	GLCM	0.03636363600000003	0.32121212099999996
V36	joint average	Texture	GLCM	0.91489899	0.775990676
V37	difference average	Texture	GLCM	0.62020202	0.68041958
V38	dissimilarity	Texture	GLCM	0.62020202	0.68041958
V39	inverse variance	Texture	GLCM	0.33939393900000003	0.29743589699999995
V40	autocorrelation	Texture	GLCM	0.927272727	0.796270396
V41	cluster tendency	Texture	GLCM	0.926767677	0.818648019
V42	cluster shade	Texture	GLCM	0.271717172	0.39067599099999994
V43	cluster prominence	Texture	GLCM	0.73989899	0.37948717899999995
V44	energy	Texture	mGLCM	0.03737373700000002	0.26013986
V45	entropy	Texture	mGLCM	0.90959596	0.793473193
V46	contrast	Texture	mGLCM	0.596969697	0.5995338
V47	correlation	Texture	mGLCM	0.948989899	0.692773893
V48	homogeneity	Texture	mGLCM	0.334343434	0.32960373
V49	homogeneity normalized	Texture	mGLCM	0.37474747500000005	0.343589744
V50	inverese difference	Texture	mGLCM	0.33737373699999995	0.32400932400000004
V51	inverese difference normalized	Texture	mGLCM	0.346969697	0.30396270400000003
V52	variance	Texture	mGLCM	0.886868687	0.775291375
V53	sum of average	Texture	mGLCM	0.915151515	0.776223776
V54	sum of entropy	Texture	mGLCM	0.973232323	0.838228438
V55	sum of variance	Texture	mGLCM	0.926767677	0.819114219
V56	difference entropy	Texture	mGLCM	0.597979798	0.714219114
V57	difference variance	Texture	mGLCM	0.557070707	0.438228438
V58	information measures of correlation 1	Texture	mGLCM	0.046464646	0.23682983700000004
V59	information measures of correlation 2	Texture	mGLCM	0.963636364	0.806526807
V60	maximal correlation coefficient	Texture	mGLCM	0.820707071	0.682051282
V61	joint maximum	Texture	mGLCM	0.03535353500000005	0.32354312399999996
V62	joint average	Texture	mGLCM	0.915151515	0.776223776
V63	difference average	Texture	mGLCM	0.62020202	0.67972028
V64	dissimilarity	Texture	mGLCM	0.62020202	0.67972028
V65	inverse variance	Texture	mGLCM	0.335353535	0.298368298
V66	autocorrelation	Texture	mGLCM	0.927272727	0.796270396
V67	cluster tendency	Texture	mGLCM	0.926767677	0.819114219
V68	cluster shade	Texture	mGLCM	0.271717172	0.39114219100000003
V69	cluster prominence	Texture	mGLCM	0.73989899	0.37948717899999995
V70	coarseness	Texture	NGTDM
V71	contrast	Texture	NGTDM	0.803535354	0.687412587
V72	busyness	Texture	NGTDM	0.38383838400000003	0.30023310000000003
V73	complexity	Texture	NGTDM
V74	strength	Texture	NGTDM	0.29671717200000003	0.49580419600000003
V75	grey level non-uniformity	Texture	GLRLM	0.280808081	0.254079254
V76	grey level non-uniformity normalized	Texture	GLRLM	0.03535353500000005	0.18531468500000003
V77	zone size non-uniformity	Texture	GLRLM	0.694949495	0.361305361
V78	zone size non-uniformity normalized	Texture	GLRLM	0.657323232	0.664568765
V79	short runs emphasis	Texture	GLRLM	0.662121212	0.662937063
V80	long runs emphasis	Texture	GLRLM	0.320959596	0.361305361
V81	low grey level run emphasis	Texture	GLRLM	0.17323232300000002	0.267832168
V82	high grey level run emphasis	Texture	GLRLM	0.924242424	0.794405594
V83	short run low grey level emphasis	Texture	GLRLM	0.17474747499999999	0.26317016299999996
V84	short run high grey level emphasis	Texture	GLRLM	0.924747475	0.791142191
V85	long run low grey level emphasis	Texture	GLRLM	0.15176767700000005	0.293240093
V86	long run high grey level emphasis	Texture	GLRLM	0.919191919	0.800932401
V87	run percentage	Texture	GLRLM	0.673989899	0.648018648
V88	grey level variance	Texture	GLRLM	0.862626263	0.640559441
V89	run length variance	Texture	GLRLM	0.30883838399999997	0.375990676
V90	run entropy	Texture	GLRLM	0.962121212	0.871095571
V91	grey level non-uniformity	Texture	mGLRLM	0.280808081	0.254079254
V92	grey level non-uniformity normalized	Texture	mGLRLM	0.033838384000000055	0.183216783
V93	zone size non-uniformity	Texture	mGLRLM	0.694949495	0.360839161
V94	zone size non-uniformity normalized	Texture	mGLRLM	0.662121212	0.665734266
V95	short runs emphasis	Texture	mGLRLM	0.663131313	0.664801865
V96	long runs emphasis	Texture	mGLRLM	0.32070707099999995	0.35990676
V97	low grey level run emphasis	Texture	mGLRLM	0.17272727300000001	0.268997669
V98	high grey level run emphasis	Texture	mGLRLM	0.924242424	0.794405594
V99	short run low grey level emphasis	Texture	mGLRLM	0.18282828299999998	0.264801865
V100	short run high grey level emphasis	Texture	mGLRLM	0.924747475	0.791142191
V101	long run low grey level emphasis	Texture	mGLRLM	0.14949494900000004	0.293240093
V102	long run high grey level emphasis	Texture	mGLRLM	0.919191919	0.800932401
V103	run percentage	Texture	mGLRLM	0.671212121	0.648951049
V104	grey level variance	Texture	mGLRLM	0.862626263	0.640559441
V105	run length variance	Texture	mGLRLM	0.309090909	0.376223776
V106	run entropy	Texture	mGLRLM	0.962121212	0.871328671
V107	grey level non-uniformity	Texture	GLSZM	0.33636363599999997	0.326806527
V108	grey level non-uniformity normalized	Texture	GLSZM	0.021464645999999976	0.118648019
V109	zone size non-uniformity	Texture	GLSZM	0.626262626	0.40186480199999997
V110	zone size non-uniformity normalized	Texture	GLSZM	0.652272727	0.20606060599999998
V111	small zone emphasis	Texture	GLSZM	0.654292929	0.20536130500000005
V112	large zone emphasis	Texture	GLSZM	0.14595959599999997	0.27692307699999996
V113	low grey level zone emphasis	Texture	GLSZM	0.245707071	0.18018648000000004
V114	high grey level zone emphasis	Texture	GLSZM	0.876767677	0.701165501
V115	small zone low grey level emphasis	Texture	GLSZM	0.26590909100000004	0.193473193
V116	small zone high grey level emphasis	Texture	GLSZM	0.876262626	0.541258741
V117	large zone low grey level emphasis	Texture	GLSZM	0.06515151500000005	0.28484848500000004
V118	large zone high grey level emphasis	Texture	GLSZM	0.33030303000000005	0.288111888
V119	zone percentage	Texture	GLSZM	0.479292929	0.741958042
V120	grey level variance	Texture	GLSZM	0.809848485	0.15011655000000002
V121	zone size variance	Texture	GLSZM	0.14595959599999997	0.27692307699999996
V122	zone size entropy	Texture	GLSZM	0.871969697	0.849417249
V123	grey level non-uniformity	Texture	GLDZM	0.33636363599999997	0.326806527
V124	grey level non-uniformity normalized	Texture	GLDZM	0.022727272999999992	0.11748251700000001
V125	zone size non-uniformity	Texture	GLDZM	0.527272727	0.40699300699999996
V126	zone size non-uniformity normalized	Texture	GLDZM	0.35404040400000003	0.37715617700000004
V127	small distance emphasis	Texture	GLDZM	0.35404040400000003	0.35757575799999997
V128	large distance emphasis	Texture	GLDZM	0.602020202	0.37202797200000004
V129	low grey level zone emphasis	Texture	GLDZM	0.24494949499999996	0.17855477900000005
V130	high grey level zone emphasis	Texture	GLDZM	0.876767677	0.701165501
V131	small distance low grey level emphasis	Texture	GLDZM	0.227272727	0.21491841499999997
V132	small distance high grey level emphasis	Texture	GLDZM	0.771212121	0.32261072300000004
V133	large distance low grey level emphasis	Texture	GLDZM	0.28333333299999997	0.303496503
V134	large distance high grey level emphasis	Texture	GLDZM	0.824242424	0.48531468499999997
V135	zone percentage	Texture	GLDZM	0.479292929	0.741258741
V136	grey level variance	Texture	GLDZM	0.81010101	0.15011655000000002
V137	zone distance variance	Texture	GLDZM	0.597979798	0.327272727
V138	zone distance entropy	Texture	GLDZM	0.887373737	0.679254079
V139	grey level non-uniformity	Texture	NGLDM	0.241919192	0.264801865
V140	grey level non-uniformity normalized	Texture	NGLDM	0.02979798	0.208391608
V141	dependence count non-uniformity	Texture	NGLDM	0.727272727	0.41212121199999996
V142	dependence count non-uniformity normalized	Texture	NGLDM	0.724747475	0.640559441
V143	low dependence emphasis	Texture	NGLDM	0.554545455	0.718414918
V144	high dependence emphasis	Texture	NGLDM	0.30808080800000004	0.376223776
V145	low grey level count emphasis	Texture	NGLDM	0.17070707100000004	0.276456876
V146	high grey level count emphasis	Texture	NGLDM	0.926767677	0.779020979
V147	low dependence low grey level emphasis	Texture	NGLDM	0.24848484800000004	0.23216783200000002
V148	low dependence high grey level emphasis	Texture	NGLDM	0.869191919	0.740792541
V149	high dependence low grey level emphasis	Texture	NGLDM	0.10909090899999996	0.32773892800000004
V150	high dependence high grey level emphasis	Texture	NGLDM	0.882828283	0.756643357
V151	grey level variance	Texture	NGLDM	0.871212121	0.716083916
V152	dependence count variance	Texture	NGLDM	0.227777778	0.43869463900000005
V153	dependence count entropy	Texture	NGLDM	0.98030303	0.895571096
V154	dependence count energy	Texture	NGLDM	0.01666666699999997	0.11002330999999999
